# Supplementary material for: Optimizing Agrobacterium-Mediated Transformation and CRISPR-Cas9 Gene Editing in the tropical japonica Rice Variety Presidio
Source: Int J Mol Sci. 2021 Oct 9;22(20):10909. doi: 10.3390/ijms222010909 (PMC8535416; doi:10.3390/ijms222010909)
Supplement: Supplementary file 1 [file ijms-22-10909-s001.zip]

Archive with 1 entries (1 files):
- ijms-1389143-supplementary.pdf
